# Supplementary material for: The molecular coupling between substrate recognition and ATP turnover in a AAA+ hexameric helicase loader
Source: eLife. 2021 May 26;10:e64232. doi: 10.7554/eLife.64232 (PMC8213410; doi:10.7554/eLife.64232)
Supplement: Figure 2—source data 1. [file elife-64232-fig2-data1.zip]

Archive with 17 entries (12 files):
- Fig 2/
- Fig 2/.DS_Store
- __MACOSX/
- __MACOSX/Fig 2/
- __MACOSX/Fig 2/._.DS_Store
- Fig 2/Fig2D.pzfx
- __MACOSX/Fig 2/._Fig2D.pzfx
- Fig 2/Fig 2C/
- Fig 2/Fig 2C/051717 WT1.tif
- __MACOSX/Fig 2/Fig 2C/
- __MACOSX/Fig 2/Fig 2C/._051717 WT1.tif
- Fig 2/Fig 2C/051717 WT gel2.tif
- __MACOSX/Fig 2/Fig 2C/._051717 WT gel2.tif
- __MACOSX/Fig 2/._Fig 2C
- Fig 2/Fig2A.pzfx
- __MACOSX/Fig 2/._Fig2A.pzfx
- __MACOSX/._Fig 2
