# Supplementary material for: The molecular coupling between substrate recognition and ATP turnover in a AAA+ hexameric helicase loader
Source: eLife. 2021 May 26;10:e64232. doi: 10.7554/eLife.64232 (PMC8213410; doi:10.7554/eLife.64232)
Supplement: Figure 2—figure supplement 1—source data 1. [file elife-64232-fig2-figsupp1-data1.zip]

Archive with 53 entries (36 files):
- Fig2 S1/
- Fig2 S1/.DS_Store
- __MACOSX/
- __MACOSX/Fig2 S1/
- __MACOSX/Fig2 S1/._.DS_Store
- Fig2 S1/Fig2 S1F/
- Fig2 S1/Fig2 S1F/100417 R237D gel 2.tif
- __MACOSX/Fig2 S1/Fig2 S1F/
- __MACOSX/Fig2 S1/Fig2 S1F/._100417 R237D gel 2.tif
- Fig2 S1/Fig2 S1F/100417 R237D gel 1.tif
- __MACOSX/Fig2 S1/Fig2 S1F/._100417 R237D gel 1.tif
- __MACOSX/Fig2 S1/._Fig2 S1F
- Fig2 S1/Fig2 S1A/
- Fig2 S1/Fig2 S1A/20200919_B1.png
- __MACOSX/Fig2 S1/Fig2 S1A/
- __MACOSX/Fig2 S1/Fig2 S1A/._20200919_B1.png
- Fig2 S1/Fig2 S1A/20200919_B2.png
- __MACOSX/Fig2 S1/Fig2 S1A/._20200919_B2.png
- __MACOSX/Fig2 S1/._Fig2 S1A
- Fig2 S1/Fig2 S1G/
- Fig2 S1/Fig2 S1G/101717 K112R gel 2.tif
- __MACOSX/Fig2 S1/Fig2 S1G/
- __MACOSX/Fig2 S1/Fig2 S1G/._101717 K112R gel 2.tif
- Fig2 S1/Fig2 S1G/101717 K112R gel 1.tif
- __MACOSX/Fig2 S1/Fig2 S1G/._101717 K112R gel 1.tif
- __MACOSX/Fig2 S1/._Fig2 S1G
- Fig2 S1/Fig2 S1B/
- Fig2 S1/Fig2 S1B/101717 NTD gel 1.tif
- __MACOSX/Fig2 S1/Fig2 S1B/
- __MACOSX/Fig2 S1/Fig2 S1B/._101717 NTD gel 1.tif
- Fig2 S1/Fig2 S1B/101717 NTD gel 2.tif
- __MACOSX/Fig2 S1/Fig2 S1B/._101717 NTD gel 2.tif
- __MACOSX/Fig2 S1/._Fig2 S1B
- Fig2 S1/Fig2 S1E/
- Fig2 S1/Fig2 S1E/110717 R220D gel 2.tif
- __MACOSX/Fig2 S1/Fig2 S1E/
- __MACOSX/Fig2 S1/Fig2 S1E/._110717 R220D gel 2.tif
- Fig2 S1/Fig2 S1E/110217 R220D gel 1.tif
- __MACOSX/Fig2 S1/Fig2 S1E/._110217 R220D gel 1.tif
- __MACOSX/Fig2 S1/._Fig2 S1E
- Fig2 S1/Fig2 S1D/
- Fig2 S1/Fig2 S1D/090517 DnaC E170Q WB gel 1.tif
- __MACOSX/Fig2 S1/Fig2 S1D/
- __MACOSX/Fig2 S1/Fig2 S1D/._090517 DnaC E170Q WB gel 1.tif
- Fig2 S1/Fig2 S1D/090517 DnaC E170Q WB gel 2.tif
- __MACOSX/Fig2 S1/Fig2 S1D/._090517 DnaC E170Q WB gel 2.tif
- __MACOSX/Fig2 S1/._Fig2 S1D
- Fig2 S1/Fig2 S1C/
- Fig2 S1/Fig2 S1C/072017 N203A new prep.tif
- __MACOSX/Fig2 S1/Fig2 S1C/
- __MACOSX/Fig2 S1/Fig2 S1C/._072017 N203A new prep.tif
- __MACOSX/Fig2 S1/._Fig2 S1C
- __MACOSX/._Fig2 S1
