# Supplementary material for: The molecular coupling between substrate recognition and ATP turnover in a AAA+ hexameric helicase loader
Source: eLife. 2021 May 26;10:e64232. doi: 10.7554/eLife.64232 (PMC8213410; doi:10.7554/eLife.64232)
Supplement: Figure 3—source data 1. [file elife-64232-fig3-data1.zip]

Archive with 39 entries (26 files):
- Fig 3 S1/
- Fig 3 S1/.DS_Store
- __MACOSX/
- __MACOSX/Fig 3 S1/
- __MACOSX/Fig 3 S1/._.DS_Store
- Fig 3 S1/Fig3 S1A/
- Fig 3 S1/Fig3 S1A/082217 KAEA B gel 1.tif
- __MACOSX/Fig 3 S1/Fig3 S1A/
- __MACOSX/Fig 3 S1/Fig3 S1A/._082217 KAEA B gel 1.tif
- Fig 3 S1/Fig3 S1A/082217 KAEA B gel 2.tif
- __MACOSX/Fig 3 S1/Fig3 S1A/._082217 KAEA B gel 2.tif
- __MACOSX/Fig 3 S1/._Fig3 S1A
- Fig 3 S1/Fig3_Supplement1E.pzfx
- __MACOSX/Fig 3 S1/._Fig3_Supplement1E.pzfx
- Fig 3 S1/Fig3 S1E/
- Fig 3 S1/Fig3 S1E/082417 KAEA B ATP gel 1.tif
- __MACOSX/Fig 3 S1/Fig3 S1E/
- __MACOSX/Fig 3 S1/Fig3 S1E/._082417 KAEA B ATP gel 1.tif
- Fig 3 S1/Fig3 S1E/082417 KAEA B ATP gel 2.tif
- __MACOSX/Fig 3 S1/Fig3 S1E/._082417 KAEA B ATP gel 2.tif
- __MACOSX/Fig 3 S1/._Fig3 S1E
- Fig 3 S1/Fig3 S1B/
- Fig 3 S1/Fig3 S1B/080417 250 NaCl gel 2.tif
- __MACOSX/Fig 3 S1/Fig3 S1B/
- __MACOSX/Fig 3 S1/Fig3 S1B/._080417 250 NaCl gel 2.tif
- Fig 3 S1/Fig3 S1B/080417 250 NaCl gel 1.tif
- __MACOSX/Fig 3 S1/Fig3 S1B/._080417 250 NaCl gel 1.tif
- __MACOSX/Fig 3 S1/._Fig3 S1B
- Fig 3 S1/Fig3 S1C/
- Fig 3 S1/Fig3 S1C/071917 ATP not ADP.tif
- __MACOSX/Fig 3 S1/Fig3 S1C/
- __MACOSX/Fig 3 S1/Fig3 S1C/._071917 ATP not ADP.tif
- __MACOSX/Fig 3 S1/._Fig3 S1C
- Fig 3 S1/Fig3 S1D/
- Fig 3 S1/Fig3 S1D/071917 ADP.tif
- __MACOSX/Fig 3 S1/Fig3 S1D/
- __MACOSX/Fig 3 S1/Fig3 S1D/._071917 ADP.tif
- __MACOSX/Fig 3 S1/._Fig3 S1D
- __MACOSX/._Fig 3 S1
