# Supplementary material for: The molecular coupling between substrate recognition and ATP turnover in a AAA+ hexameric helicase loader
Source: eLife. 2021 May 26;10:e64232. doi: 10.7554/eLife.64232 (PMC8213410; doi:10.7554/eLife.64232)
Supplement: Figure 3—figure supplement 1—source data 1. [file elife-64232-fig3-figsupp1-data1.zip]

Archive with 6 entries (3 files):
- Fig 3/
- Fig 3/Fig3.pzfx
- __MACOSX/
- __MACOSX/Fig 3/
- __MACOSX/Fig 3/._Fig3.pzfx
- __MACOSX/._Fig 3
