# Supplementary material for: The molecular coupling between substrate recognition and ATP turnover in a AAA+ hexameric helicase loader
Source: eLife. 2021 May 26;10:e64232. doi: 10.7554/eLife.64232 (PMC8213410; doi:10.7554/eLife.64232)
Supplement: Figure 5—source data 1. [file elife-64232-fig5-data1.zip]

Archive with 10 entries (7 files):
- Fig 5/
- Fig 5/Fig5E.pzfx
- __MACOSX/
- __MACOSX/Fig 5/
- __MACOSX/Fig 5/._Fig5E.pzfx
- Fig 5/Fig5C.pzfx
- __MACOSX/Fig 5/._Fig5C.pzfx
- Fig 5/Fig5D and Fig7A.pzfx
- __MACOSX/Fig 5/._Fig5D and Fig7A.pzfx
- __MACOSX/._Fig 5
