# Supplementary material for: The molecular coupling between substrate recognition and ATP turnover in a AAA+ hexameric helicase loader
Source: eLife. 2021 May 26;10:e64232. doi: 10.7554/eLife.64232 (PMC8213410; doi:10.7554/eLife.64232)
Supplement: Figure 5—figure supplement 1—source data 1. [file elife-64232-fig5-figsupp1-data1.zip]

Archive with 17 entries (12 files):
- Fig 5 S1/
- Fig 5 S1/.DS_Store
- __MACOSX/
- __MACOSX/Fig 5 S1/
- __MACOSX/Fig 5 S1/._.DS_Store
- Fig 5 S1/Fig5_Supplement1ABD.pzfx
- __MACOSX/Fig 5 S1/._Fig5_Supplement1ABD.pzfx
- Fig 5 S1/Fig5_Supplement1C.pzfx
- __MACOSX/Fig 5 S1/._Fig5_Supplement1C.pzfx
- Fig 5 S1/Fig5 S1E/
- Fig 5 S1/Fig5 S1E/091317 DnaC K143E gel 1.tif
- __MACOSX/Fig 5 S1/Fig5 S1E/
- __MACOSX/Fig 5 S1/Fig5 S1E/._091317 DnaC K143E gel 1.tif
- Fig 5 S1/Fig5 S1E/091317 DnaC K143E gel 2.tif
- __MACOSX/Fig 5 S1/Fig5 S1E/._091317 DnaC K143E gel 2.tif
- __MACOSX/Fig 5 S1/._Fig5 S1E
- __MACOSX/._Fig 5 S1
