# Supplementary material for: The molecular coupling between substrate recognition and ATP turnover in a AAA+ hexameric helicase loader
Source: eLife. 2021 May 26;10:e64232. doi: 10.7554/eLife.64232 (PMC8213410; doi:10.7554/eLife.64232)
Supplement: Figure 6—source data 1. [file elife-64232-fig6-data1.zip]

Archive with 12 entries (9 files):
- Fig 6/
- Fig 6/Fig6C.pzfx
- __MACOSX/
- __MACOSX/Fig 6/
- __MACOSX/Fig 6/._Fig6C.pzfx
- Fig 6/Fig6B.pzfx
- __MACOSX/Fig 6/._Fig6B.pzfx
- Fig 6/Fig6E.pzfx
- __MACOSX/Fig 6/._Fig6E.pzfx
- Fig 6/Fig6D.pzfx
- __MACOSX/Fig 6/._Fig6D.pzfx
- __MACOSX/._Fig 6
