# Supplementary material for: The molecular coupling between substrate recognition and ATP turnover in a AAA+ hexameric helicase loader
Source: eLife. 2021 May 26;10:e64232. doi: 10.7554/eLife.64232 (PMC8213410; doi:10.7554/eLife.64232)
Supplement: Figure 6—figure supplement 1—source data 1. [file elife-64232-fig6-figsupp1-data1.zip]

Archive with 33 entries (24 files):
- Fig 6 S1/
- Fig 6 S1/Fig6 S1H.png
- __MACOSX/
- __MACOSX/Fig 6 S1/
- __MACOSX/Fig 6 S1/._Fig6 S1H.png
- Fig 6 S1/.DS_Store
- __MACOSX/Fig 6 S1/._.DS_Store
- Fig 6 S1/Fig6_Supplement1.pzfx
- __MACOSX/Fig 6 S1/._Fig6_Supplement1.pzfx
- Fig 6 S1/Fig6 S1G/
- Fig 6 S1/Fig6 S1G/091317 DnaC 810 gel 2.tif
- __MACOSX/Fig 6 S1/Fig6 S1G/
- __MACOSX/Fig 6 S1/Fig6 S1G/._091317 DnaC 810 gel 2.tif
- Fig 6 S1/Fig6 S1G/091317 DnaC 810 gel 1.tif
- __MACOSX/Fig 6 S1/Fig6 S1G/._091317 DnaC 810 gel 1.tif
- __MACOSX/Fig 6 S1/._Fig6 S1G
- Fig 6 S1/Fig6 S1C/
- Fig 6 S1/Fig6 S1C/053017 R216A gel2.tif
- __MACOSX/Fig 6 S1/Fig6 S1C/
- __MACOSX/Fig 6 S1/Fig6 S1C/._053017 R216A gel2.tif
- Fig 6 S1/Fig6 S1C/053017 R216A gel1.tif
- __MACOSX/Fig 6 S1/Fig6 S1C/._053017 R216A gel1.tif
- __MACOSX/Fig 6 S1/._Fig6 S1C
- Fig 6 S1/Fig6 S1B/
- Fig 6 S1/Fig6 S1B/.DS_Store
- __MACOSX/Fig 6 S1/Fig6 S1B/
- __MACOSX/Fig 6 S1/Fig6 S1B/._.DS_Store
- Fig 6 S1/Fig6 S1B/053017 R216D gel1.tif
- __MACOSX/Fig 6 S1/Fig6 S1B/._053017 R216D gel1.tif
- Fig 6 S1/Fig6 S1B/053017 R216D gel2.tif
- __MACOSX/Fig 6 S1/Fig6 S1B/._053017 R216D gel2.tif
- __MACOSX/Fig 6 S1/._Fig6 S1B
- __MACOSX/._Fig 6 S1
